# Supplementary material for: Genome-Wide Identification, Expression and Response to Estrogen of Vitellogenin Gene Family in Sichuan Bream (Sinibrama taeniatus)
Source: Int J Mol Sci. 2024 Jun 19;25(12):6739. doi: 10.3390/ijms25126739 (PMC11203743; doi:10.3390/ijms25126739)
Supplement: Supplementary file 1 [file ijms-25-06739-s001.zip]

Archive with 1 entries (1 files):
- ijms-2998237-supplementary.pdf
